# Supplementary material for: Increased Risks of Death and Hospitalization in Influenza/Pneumonia and Sepsis for Individuals Affected by Psychotic Disorders, Bipolar Disorders, and Single Manic Episodes: A Retrospective Cross-Sectional Study
Source: J Clin Med. 2021 Sep 26;10(19):4411. doi: 10.3390/jcm10194411 (PMC8509221; doi:10.3390/jcm10194411)
Supplement: Supplementary file 1 [file jcm-10-04411-s001.zip]

Archive with 1 entries (1 files):
- jcm-1253773-supplementary.pdf
